# Supplementary material for: Validation of the ADAMO Care Watch for step counting in older adults
Source: PLoS One. 2018 Feb 9;13(2):e0190753. doi: 10.1371/journal.pone.0190753 (PMC5806873; doi:10.1371/journal.pone.0190753)
Supplement: S1 File — (XLSX) [file pone.0190753.s001.xlsx]

## Sheet: Foglio1
ID	Group	Gender	Age	H	W	BMI	W1_self_1	W2_self_1	M_self_1	self_time_1	W1_self_2	W2_self_2	M_self_2	self_time_2	W1_self_3	W2_self_3	M_self_3	self_time_3	W1_slow_1	W2_slow_1	M_slow_1	Slow_time_1	W1_slow_2	W2_slow_2	M_slow_2	Slow_time_2	W1_slow_3	W2_slow_3	M_slow_3	Slow_time_3	W1_fast_1	W2_fast_1	M_fast_1	fast_time_1	W1_fast_2	W2_fast_2	M_fast_2	fast_time_2	W1_fast_3	W2_fast_3	M_fast_3	fast_time_3	W1_TUG_1	W2_TUG_1	M_TUG_1	TUG_time_1	W1_TUG_2	W2_TUG_2	M_TUG_2
ADAMO_01	0	1	68	176	88	28.41	47	45	46	30.06	45	44	45	29.65	41	41	43	28.84	53	52	55	46.15	54	56	57	46.55	56	57	57	47.7	38	35	38	20.02	36	35	37	19.84	34	33	35	19.07	11	12	12	8.97	11	12	12
ADAMO_02	0	0	70	156	98	40.27	44	43	44	22.86	43	41	44	21.91	45	43	45	21.29	51	51	54	28.36	47	49	52	30.24	48	50	51	31.01	36	34	43	17.9	33	37	43	17.19	35	36	42	16.95	15	11	13	9.12	12	13	13
ADAMO_03	0	1	70	159	82	32.44	48	46	48	23.81	47	45	48	24.17	49	48	49	24.66	50	50	52	31.46	51	51	51	30.49	50	52	53	30.01	32	39	42	18.77	33	41	42	18.27	32	40	41	16.59	12	13	12	8.82	12	13	12
ADAMO_04	0	1	86	175	71	23.18	56	56	54	32.03	54	55	54	31.09	54	53	53	31.97	67	65	68	61.45	60	62	63	49.63	60	61	61	48.92	59	60	57	30.02	39	38	48	25.91	46	45	53	33.6	18	17	15	12.77	18	17	15
ADAMO_05	0	1	80	177	74	23.62	52	55	56	38.6	49	50	53	34.98	50	49	53	33.78	58	59	62	45.95	62	62	65	49.15	62	61	65	47.82	39	42	44	26.76	44	42	43	25.07	39	40	43	25.32	18	15	16	14.17	16	18	16
ADAMO_06	0	0	70	160	46	17.97	42	39	44	24.01	44	41	43	22.31	46	47	45	23.02	54	57	55	34.55	52	52	51	32.97	53	52	51	32.83	43	42	42	19.97	44	40	41	19.79	41	39	41	10.02	10	10	12	9.69	11	10	12
ADAMO_07	0	0	86	168	60	21.26	56	51	54	28.99	55	50	55	28.36	54	50	54	28.39	65	60	63	38.58	63	57	59	34.09	53	52	57	33.96	57	51	54	28.29	54	56	57	31.09	55	56	56	30.91	14	12	17	13.37	15	13	17
ADAMO_08	0	0	72	152	79	34.19	56	52	58	30.08	55	56	57	26.23	53	58	56	28.02	63	66	65	39.09	62	62	65	39.43	63	63	64	38.79	44	49	52	22.91	46	49	52	22.76	44	47	51	21.31	20	19	18	12.92	16	17	17
ADAMO_09	0	1	71	175	87	28.41	44	45	46	24.07	47	48	48	23.84	43	45	43	23.41	53	52	52	33.11	56	56	55	39.53	52	51	51	34.9	31	33	37	19.95	32	33	37	15.75	32	33	37	15.32	12	12	11	9.35	13	11	12
ADAMO_10	0	0	70	160	74	28.91	66	64	65	35.72	60	63	62	34.23	62	62	63	34.43	65	66	67	45.37	63	63	66	45.55	62	62	64	47.97	55	54	58	29.96	56	59	57	27.41	54	55	56	27.09	19	19	18	13.73	17	17	17
ADAMO_11	0	1	70	170	90	31.14	49	51	50	30.66	49	52	50	30.96	49	51	49	30.22	55	57	56	38.83	57	55	56	37.92	56	57	55	36.93	39	37	42	22.16	41	44	41	20.91	39	41	40	19.89	14	16	14	10.63	12	11	13
ADAMO_12	0	0	79	160	55	21.48	53	52	52	25.67	51	52	51	25.44	50	53	51	25.09	59	61	59	33.51	57	60	58	31.05	57	58	57	31.27	50	52	47	21.79	51	50	49	21.07	52	49	47	19.97	10	12	13	10.25	13	15	15
ADAMO_13	0	1	70	172	80	27.04	41	42	44	25.02	41	42	44	24.91	41	42	43	24.51	47	49	50	33.76	48	49	49	32.05	49	48	50	33.42	37	38	37	18.29	37	36	39	19.74	38	37	39	20.04	13	14	13	10.82	11	12	12
ADAMO_14	0	1	91	175	80	26.12	52	50	52	31.78	51	50	51	30.28	47	49	49	29.64	51	52	53	38.5	54	53	55	39.72	55	53	54	38.15	44	45	46	26.58	46	48	47	25.88	47	45	46	24.72	15	16	15	12.24	14	14	15
ADAMO_15	0	0	76	166	60	21.77	49	49	50	27.79	48	49	50	27.41	51	50	50	27.46	62	60	58	41.15	55	55	56	38.36	55	57	56	38.21	43	42	47	19.1	44	43	48	19.05	43	45	47	18.98	16	17	16	12.34	13	13	14
ADAMO_16	0	0	78	177	87	27.77	42	42	43	20.22	42	44	44	23.02	43	43	40	24.1	55	54	55	26.26	55	55	55	25.64	58	57	58	26.39	43	42	42	19.52	41	42	42	19.36	41	43	43	19.13	12	12	12	10.74	11	12	12
ADAMO_17	0	1	71	181	97	29.61	40	38	39	20.65	37	38	38	21.07	37	39	38	20.35	47	46	47	30.12	45	45	46	29.11	46	46	46	29.12	26	27	33	16.08	26	26	34	17.3	25	27	34	16.33	12	13	12	9.02	10	11	11
ADAMO_18	0	0	71	165	66	24.24	55	53	54	29.99	55	54	55	28.76	55	53	54	29.32	60	60	61	44.53	60	61	60	45.3	61	60	61	46.32	43	45	48	21.37	44	43	48	21.79	43	42	49	20.14	10	10	11	8.69	10	11	11
ADAMO_19	0	0	72	176	83	26.79	53	54	54	35.67	53	53	54	36.81	54	53	54	35.34	59	59	60	43.03	58	59	58	41.94	59	58	58	42.43	46	45	47	28.77	45	46	48	28.49	46	47	49	29.73	11	11	12	9.01	11	11	11
ADAMO_20	0	1	74	159	84	33.23	48	47	48	25.94	47	46	48	24.67	49	48	48	24.86	53	53	54	35.26	52	51	52	36.64	51	51	51	36.31	37	39	42	21.37	40	41	42	20.87	40	40	41	22.09	12	13	12	9.5	12	12	12
ADAMO_21	1	1	25	178	68	21.46	42	43	43	24.49	42	41	41	22.52	40	41	41	21.71	52	51	52	36.7	48	48	49	30.41	48	49	49	30.04	38	37	38	19.27	36	37	38	19.66	38	37	39	20.19	11	11	12	9.2	11	12	11
ADAMO_22	1	1	20	172	65	21.97	38	41	42	25.89	40	39	41	24.31	40	41	41	24.63	47	48	49	29.94	46	47	47	27.39	48	47	48	27.89	28	29	34	15.45	16	18	34	13.75	17	19	34	13.75	10	10	11	7.13	10	10	11
ADAMO_23	1	1	20	176	66	22.31	37	37	37	19.15	37	36	37	21.17	37	35	37	20.29	47	47	47	27.13	47	48	47	26.17	47	47	47	26.53	22	23	30	13.07	21	23	31	13.32	19	22	32	12.98	9	9	10	8.87	9	10	10
ADAMO_24	1	0	24	178	75	23.67	37	35	37	19	37	36	37	19.16	37	35	37	19.6	45	45	45	26.19	46	45	45	26.26	46	45	45	25.78	19	18	34	15.02	20	25	33	14.75	17	19	33	14.82	12	11	12	7.95	13	12	12
ADAMO_25	1	0	25	170	52	17.99	37	37	39	18.24	36	38	39	19.72	37	38	39	20.22	46	47	48	25.56	45	46	46	25.36	45	46	46	24.99	15	16	35	14.3	17	15	37	15.04	13	12	36	14.25	8	9	11	7.79	9	9	10
ADAMO_26	1	1	21	178	74	23.36	33	33	34	17.34	33	34	35	19.26	34	33	34	18.26	42	42	43	27.56	42	43	44	28.44	46	45	46	30.81	15	10	30	12.97	13	21	31	13.77	13	15	31	13.9	12	11	11	9.26	11	10	11
ADAMO_27	1	0	23	168	55	19.49	35	38	37	20.64	38	39	38	20.61	38	37	38	20.7	45	46	45	24.19	45	46	46	28.71	49	48	49	31.4	38	32	33	14.3	31	24	33	15.28	37	35	33	15.78	11	9	10	8.23	11	8	10
ADAMO_28	1	1	28	190	96	26.59	36	33	35	18.32	35	32	35	18.2	33	34	35	17.81	46	47	45	31.58	42	42	43	27.96	41	40	41	24.74	28	24	31	13.33	29	26	31	14.5	29	24	31	15.06	9	10	10	7.89	9	9	11
ADAMO_29	1	0	26	180	76	23.46	40	41	41	23.22	29	41	41	23.27	39	41	41	23.32	52	52	50	33.71	52	51	50	35.96	51	53	50	33.06	17	19	31	14.37	17	18	30	14.19	19	19	31	15.39	6	6	8	5.95	5	6	8
ADAMO_30	1	1	29	182	90	27.17	39	40	41	25.34	42	38	39	22.79	39	39	40	22.42	45	46	45	31.46	48	44	46	31.43	47	46	46	32.1	23	15	31	15.72	27	22	33	16.4	23	20	32	15.67	8	8	9	7.92	8	9	9
ADAMO_31	1	0	21	180	78	24.07	38	39	41	22.11	38	38	40	21.51	38	38	40	21.66	48	46	47	27.45	41	51	49	26.26	46	46	47	24.83	33	31	34	14.94	34	32	34	16.1	28	27	33	16.15	10	12	11	8.23	8	8	10
ADAMO_32	1	1	27	179	70	21.85	42	44	42	25.69	38	41	41	25.39	37	38	40	23.74	52	50	50	31.91	48	47	47	28.59	49	47	48	29.53	12	13	32	14.26	11	10	32	14.35	12	12	32	13.45	9	8	10	8.1	8	9	10
ADAMO_33	1	0	25	160	42	16.41	47	48	48	23.92	42	40	44	23.98	43	41	44	23.62	53	53	53	31.38	50	49	51	30.51	50	51	50	30.19	25	19	35	15.94	26	18	36	17.79	33	23	37	17.74	13	11	12	9.22	11	12	12
ADAMO_34	1	0	41	180	78	24.07	38	37	38	21.2	37	36	37	21.54	36	35	37	25.66	41	42	43	33.11	45	46	44	31.11	42	43	43	29.69	9	9	30	13.97	6	3	28	14	7	3	26	14.1	9	9	10	8.4	8	9	10
ADAMO_35	1	1	25	173	70	23.39	39	42	42	21.67	39	37	39	20.14	39	36	38	20.04	49	45	48	31.11	46	48	48	30.33	45	47	47	31.7	25	23	32	13.99	26	22	32	14.35	23	28	32	14.84	10	11	12	7.68	9	9	10
ADAMO_36	1	0	25	164	45	16.73	42	43	44	18.9	40	40	42	19.09	39	39	42	19.83	49	49	49	27.67	48	5	50	28.52	49	49	48	27.2	35	36	36	14.46	36	36	36	16.07	35	36	37	15.45	11	10	11	9.5	10	11	11
ADAMO_37	1	0	21	175	69	22.53	48	48	47	27.39	44	44	45	25.51	44	45	44	24.58	54	54	53	34.33	50	54	52	32.96	55	56	55	33.55	20	37	33	15.69	25	21	32	15.42	21	22	32	14.89	14	14	12	10.39	12	10	12
ADAMO_38	1	1	24	180	72	22.22	38	38	38	22.82	38	37	38	21.89	37	36	37	22.26	41	41	42	27.76	42	43	43	27.66	42	42	43	27.26	29	30	30	15.95	31	31	31	16.19	30	28	31	16.59	12	10	11	9.34	11	10	11
ADAMO_39	1	0	24	178	68	21.46	39	40	39	22.99	39	37	39	21.44	39	37	37	20.21	40	41	40	25.64	41	40	42	24.37	42	42	42	25.92	27	27	26	14.76	29	22	27	15.07	27	20	27	14.63	10	12	11	8.78	11	10	11
ADAMO_40	1	1	34	170	83	28.72	42	43	43	24.53	43	43	43	24.81	42	42	43	25.12	50	50	50	31.63	51	50	50	30.97	49	50	49	29.83	31	32	34	19.23	30	32	33	19.27	31	31	32	21.02	11	11	11	9.59	11	12	12
[truncated: 60 more columns]
